# Supplementary material for: Regulation of meiotic telomere dynamics through membrane fluidity promoted by AdipoR2-ELOVL2
Source: Nat Commun. 2024 Mar 14;15:2315. doi: 10.1038/s41467-024-46718-6 (PMC10940294; doi:10.1038/s41467-024-46718-6)
Supplement: Supplementary file 8 — Source Data [file 41467_2024_46718_MOESM8_ESM.xlsx]

## Sheet: Figure 1c
	Testis body weight ratio
		WT	AdipoR2 KO
	Mouse 1	6.52632	3.80224
	Mouse 2	7.01083	4.07752
	Mouse 3	7.31802	4.32215
	Mouse 4	6.45667	4.21523
												c

## Sheet: Figure 1d
	WT	AdipoR2 KO
	0	31.7339
	0	43.8632
	0	46.147

## Sheet: Figure 1h
	WT M vs WT F	KO M vs WT F	Het M vs KO F
	7	N/A	4
	10		8
	7		2
	11		11
	8		10
	10		7
	10		4
	6		3
	7		7
	8		7
	5		3
	9		5
	3		9
	14		5
	2		7
	14		1
	6		11
	10		7
	8		11
	6		3
	2		5
	8		6
	11		8
	5		8
	9		4
	8		6
	9		2
	6		5
	9		6
	9		6
	3		5
	9

## Sheet: Figure 2b
		Leptotene		Zygotene		Pachytene		Diplotene		Metaphase I
		WT	AdipoR2 KO	WT	AdipoR2 KO	WT	AdipoR2 KO	WT	AdipoR2 KO	WT	AdipoR2 KO
		3.15789	10.3	5.78947	9.4	56.8421	64.48	31.4035	14.78	2.80702	1.04
		1.66	6.03	4.65	10.67	57.81	54.06	33.22	28.31	2.66	0.93
		1.54374	6.03	3.77359	10.67	59.3482	54.06	33.9623	28.31	1.37221	0.93
	Mean	2.12054	7.45333	4.73769	10.2467	58.0001	57.5333	32.8619	23.8	2.27974	0.966667

## Sheet: Figure 2d
	WT	n=36	n=21	n=36			AdipoR2 KO	n=57	n=50	n=24
	Stages	EP	LP	DIP			Stages	EP	LP	DIP
		1	1	1				1	3	1
		1	1	5				3	1	1
		1	2	1				3	1	1
		1	1	1				1	1	1
		1	1	1				2	1	1
		1	1	1				6	2	1
		1	1	1				1	3	1
		1	1	1				2	5	1
		1	1	1				3	1	1
		1	1	1				3	1	1
		1	1	1				1	1	1
		1	1	1				1	1	1
		1	1	1				5	1	1
		1	1	1				3	1	1
		1	1	1				1	1	1
		1	1	1				6	1	1
		1	1	1				5	1	1
		1	1	1				1	1	1
		1	1	1				1	1	1
		1	1	1				1	1	1
		1	1	1				2	1	1
		1		1				1	1	9
		1		1				1	1	1
		1		1				1	1	1
		1		1				4	1
		1		1				3	1
		1		1				4	1
		1		1				1	1
		1		1				3	2
		1		1				4	1
		1		1				3	1
		1		1				2	1
		1		1				3	1
		1		1				1	1
		1		1				3	1
		2		1				2	1
								2	4
								1	1
								2	5
								2	2
								6	6
								2	7
								2	4
								5	3
								7	6
								1	1
								6	4
								2	2
								2	1
								1	2
								1
								1
								1
								1
								5
								5
								2

## Sheet: Figure 2e
	WT	n=19	n=19	n=36	n=40	n=19		AdipoR2 KO	n=24	n=29	n=29	n=27	n=20
	Stages	Lep	Zygo	EP	LP	DIP		Stages	Lep	Zygo	EP	LP	DIP
		29	197	3	0	0			151	273	24	0	0
		146	174	76	1	0			144	210	128	0	0
		173	136	70	1	0			195	124	139	3	2
		43	164	101	0	0			235	176	11	0	0
		75	129	6	1	0			156	167	113	3	0
		198	134	61	0	0			148	225	21	3	0
		229	147	110	0	0			2	171	165	4	0
		99	173	101	2	0			6	177	182	4	0
		131	142	92	1	1			47	182	17	4	0
		155	90	9	1	0			48	186	120	1	0
		38	155	7	0	0			73	173	95	1	0
		79	202	36	0	0			113	155	15	3	0
		1	289	53	0	0			84	169	13	0	0
		46	143	91	0	0			131	92	123	0	0
		3	136	107	0	2			12	192	128	3	0
		5	144	109	0	0			64	118	115	2	0
		74	123	45	5	0			101	165	94	1	0
		66	122	51	2	0			19	182	5	0	0
		108	134	9	2	0			74	162	68	0	0
				106	0				26	163	94	2	0
				5	0				59	194	21	1	0
				124	2				67	81	101	1
				99	0				19	163	32	2
				103	3				131	162	182	2
				9	1					115	48	0
				4	0					143	33	1
				84	1					111	97	7
				64	0					150	50
				6	1					144	127
				20	6
				12	1
				8	0
				45	0
				108	0
				12	0
				50	0
					1
					0
					2
					0

## Sheet: Figure 2f
	WT	AdipoR2 KO
	22	26
	22	24
	23	24
	23	23
	21	23
	21	25
	22	19
	22	22
	27	21
	23	23
	22	23
	23	24
	22	22
	23	18
	22	21
	25	19
	26	19
	26	25
	23	21
	21	20
	21	25
	25	18
	20	20
	25	21
	27	24
	23	23
	23	24
	23	23
	21	25
	22	24
	26	25
	23	22
	23	24
	25	20
	23	23
	22	23
	24	20
	24	21
	26	23
	21	24
	29	20
	23	25
	26	23
	27	21
	22	23
	27	21
	21	18
	26	21
	24	24
	27	20
	23	24
	23	25
	24	22
	25	22
	22	22
	25	25
	23	19
		19
		22
		21
		24
		21
		21
		26
		26

## Sheet: Figure 3a
		WT1	WT2	WT3	WT4	WT5	WT6	WT7	mean			KO1	KO2	KO3	KO4	mean
	PC 30:0	0.403157	0.299416	0.293766	0.433016	0.300274	0.43594	0.344796	0.358624			0.5	0.57	0.59	0.54	0.55
	PC 32:0	5.37972	4.72202	4.94481	4.99354	5.22326	4.85072	4.68479	4.97127			14.38	14.9	14.41	13.96	14.4125
	PC 32:1	1.22143	1.10511	1.21768	1.43931	1.23988	1.36956	1.18323	1.25374			1.64	1.65	2.96	1.36	1.9025
	PC 34:1	22.8933	25.4877	22.5452	21.6886	22.8968	25.3751	25.7176	23.8006			29.03	30.89	32.72	28.7	30.335
	PC 34:2	3.59845	3.95999	3.87455	4.05721	3.69086	4.00722	3.62314	3.8302			2.6	2.25	3.53	1.92	2.575
	PC 34:3	0.170399	0.153497	0.190766	0.208147	0.150489	0.163755	0.172856	0.172844			0.12	0.11	0.16	0.11	0.125
	PC 36:1	2.60485	2.75861	2.89895	3.50384	2.88204	2.45001	2.70331	2.8288			4.96	3.87	4.56	4.41	4.45
	PC 36:2	3.36105	2.75902	2.65163	2.83196	3.24854	2.71991	2.57562	2.87825			3.76	3.23	4.27	3.09	3.5875
	PC 36:3	3.24527	3.20704	3.29076	3.0704	3.18751	3.43632	3.30884	3.24945			1.54	1.25	1.3	1.31	1.35
	PC 36:4	18.1308	17.1034	18.001	18.6097	18.6252	17.3294	18.2197	18.0027			14.11	12.62	10.78	13.54	12.7625
	PC 36:5	0.244875	0.239658	0.218252	0.335414	0.266137	0.302362	0.236659	0.263337			0.23	0.33	0.3	0.29	0.2875
	PC 38:2	0.0888989	0.157493	0.126444	0.0752597	0.10419	0.157601	0.106598	0.116641			0.08	0.09	0.15	0.16	0.12
	PC 38:3	0.88523	0.830558	0.95333	0.87048	0.814624	0.730323	0.736206	0.831536			0.47	0.79	0.71	0.94	0.7275
	PC 38:4	4.52152	4.37505	5.18954	5.41343	4.7994	4.07808	4.77442	4.73592			5.81	6.88	6.63	6.65	6.4925
	PC 38:5	20.4595	20.0493	21.3218	18.7486	20.5745	20.6425	19.6066	20.2004			10.51	10.26	8.71	11.97	10.3625
	PC 38:6	5.08121	4.61717	4.64592	4.97786	4.87026	4.02372	4.06224	4.6112			2.88	2.45	2.89	3.17	2.8475
	PC 40:4	0.782073	0.678832	0.85523	0.851686	0.688733	0.761972	0.749934	0.766923			0.46	0.68	0.58	0.59	0.5775
	PC 40:5	2.98581	2.3931	2.30983	2.55573	2.52306	2.28966	2.7606	2.5454			1.69	2.07	1.52	2.08	1.84
	PC 40:6	2.27921	2.10766	2.24018	2.52975	2.18522	2.2804	2.55651	2.31127			1.76	2.37	1.73	2.51	2.0925
	PC 40:7	0.400899	0.364772	0.501625	0.560534	0.449891	0.394998	0.62352	0.470891			0.42	0.54	0.56	0.53	0.5125
	PC 40:0	0.415241	1.67846	0.821518	1.33231	0.356825	1.20824	0.169905	0.854643			2.44	1.53	0.46	1.53	1.49
	PC 42:6	0.220504	0.239748	0.237367	0.245436	0.245847	0.268715	0.412795	0.267202			0.23	0.21	0.17	0.15	0.19
	PC 42:5	0.2193	0.303368	0.273664	0.256259	0.239752	0.27489	0.28564	0.264696			0.25	0.23	0.16	0.26	0.225
	PC 42:4	0.122737	0.142097	0.139095	0.122525	0.142391	0.152119	0.143934	0.137842			0	0.09	0.07	0.11	0.09
	PC 44:8	0.212192	0.201956	0.172562	0.199804	0.209947	0.183335	0.156184	0.190854			0.11	0.14	0.07	0.13	0.1125
	PC 44:5	0.0724161	0.0649558	0.0845138	0.089203	0.0843072	0.113208	0.0844753	0.0847256			0	0	0	0	0
		WT1	WT2	WT3	WT4	WT5	WT6	WT7	mean			KO1	KO2	KO3	KO4	mean
	PE 34:1	6.32103	6.04407	5.10927	5.90761	6.19721	7.53134	5.87796	6.14121			9.15495	8.93331	7.43873	9.20146	8.68211
	PE 34:2	0.91432	0.807153	0.698107	0.821785	1.12112	0.876808	0.755422	0.856387			1.25982	1.10133	1.55416	1.02257	1.23447
	PE 36:1	1.38351	1.41903	0.989057	1.75835	1.30623	1.55316	1.24259	1.37885			2.2944	1.74045	2.96971	2.27446	2.31975
	PE 36:2	2.60099	2.47018	1.79765	2.72684	2.40696	2.36263	2.27169	2.37671			4.88974	3.71343	4.82443	4.4539	4.47037
	PE 36:3	1.51948	1.32528	1.32875	1.71632	1.53253	1.4092	1.38117	1.45896			3.51599	2.11537	2.79114	2.37147	2.69849
	PE 36:4	21.98	22.6227	23.9637	21.5539	22.6379	23.532	23.7364	22.8609			15.5503	16.2333	14.5578	16.7801	15.7804
	PE 38:3	0.698035	0	0.892547	0.436576	0.611857	0.636742	0.609799	0.555079			0.611064	0.536833	1.15994	0.318416	0.656563
	PE 38:4	20.3942	20.0545	19.9465	21.1104	20.325	18.4035	20.3304	20.0806			19.9439	22.6897	22.8867	22.0336	21.8885
	PE 38:5	21.4934	20.9495	20.4651	20.3471	20.9771	20.748	20.3139	20.7563			18.5326	19.7883	16.2442	19.1703	18.4339
	PE 38:6	6.18251	7.25223	6.40265	6.47956	6.81872	6.12905	6.16836	6.49044			6.36754	5.14311	5.7904	5.03811	5.58479
	PE 38:7	1.14476	1.61113	1.7478	1.316	1.23693	1.48346	1.25989	1.4			1.08815	1.02228	0.745515	1.04668	0.975659
	PE 40:4	0.882127	0.808004	0.863865	0.885457	0.89377	0.989783	0.971711	0.899245			1.16634	1.05708	1.28167	0.782086	1.07179
	PE 40:5	4.38309	4.11488	5.13585	3.98868	4.16441	4.6127	4.34349	4.39187			4.66042	4.5691	4.97768	4.66126	4.71711
	PE 40:6	6.5508	6.88555	6.48375	6.81507	6.33787	6.02076	7.17561	6.60992			6.93852	6.86659	7.76332	6.87732	7.11144
	PE 40:7	2.43829	2.41043	2.4604	2.92487	2.3791	2.37235	2.54978	2.50503			2.73359	3.06432	3.98307	2.76151	3.13562
	PE 40:8	1.11341	1.22536	1.71501	1.21153	1.0533	1.33852	1.01174	1.23841			1.2926	1.42549	1.03158	1.2068	1.23912
		WT1	WT2	WT3	WT4	WT5	WT6	WT7	mean			KO1	KO2	KO3	KO4	mean
	Cer 16:0	51.8302	52.4826	45.6212	49.6046	47.6804	48.1622	45.7512	48.7332			72.4024	69.6318	67.9105	72.0731	70.5044
	Cer 18:0	2.42119	2.34642	2.33575	2.24531	2.40914	2.38395	2.40831	2.3643			2.41297	2.40676	3.03421	2.75062	2.65114
	Cer 20:0	0.595389	0.565393	0.610082	0.676861	0.7026	0.648646	0.655209	0.636311			0.816157	0.747354	1.24206	0.803758	0.902331
	Cer 22:0	2.18677	2.0329	2.27292	2.5117	2.38268	2.1678	2.18233	2.24816			3.08588	2.64923	3.5792	2.97835	3.07316
	Cer 24:0	2.25523	2.12387	2.92074	3.50891	2.80635	2.04382	2.22352	2.55464			3.51323	2.59829	5.30315	2.90281	3.57937
	Cer 24:1	6.90932	6.27317	7.99556	8.27994	7.52271	5.96104	6.71368	7.09363			9.34887	7.97123	11.0257	9.18711	9.38324
	Cer 24:2	1.33557	1.25395	1.48182	1.7056	1.67877	1.52883	1.53407	1.50266			1.57413	1.36684	2.69177	1.52048	1.7883
	Cer 26:3	0.0828636	0.0839597	0.0960151	0.0757137	0.0837106	0.0970431	0.100892	0.0885997			0.0134012	0.0324056	0.0187329	0.0236486	0.0220471
	Cer 26:2	0.011052	0.0103652	0.0141811	0.0183465	0.0123705	0.0112887	0.0123019	0.0128437			0.00676884	0.00838086	0.0248963	0.0095942	0.0124101
	Cer 26:1	0.0187181	0.0169322	0.023296	0.0427882	0.0268328	0.0155674	0.0182991	0.0232048			0.0185752	0.0187726	0.0558653	0.0226623	0.0289689
	Cer 28:5	2.87027	3.12851	3.80425	3.14064	3.81289	3.23489	3.45578	3.3496			1.02882	1.36047	1.01846	1.11497	1.13068
	Cer 28:4	2.92212	2.96357	3.20389	2.74332	3.02302	3.31881	3.34895	3.07481			0.299671	0.637549	0.189703	0.355219	0.370536
	Cer 28:3	0.0369073	0.0346627	0.0430949	0.0294974	0.0334255	0.0383785	0.0479296	0.0376994			0	0.00828408	0	0	0.00207102
	Cer 30:6	8.76624	8.80547	10.0937	8.57128	9.77503	9.30403	9.8263	9.30601			1.12527	1.81584	0.677872	1.04039	1.16484
	Cer 30:5	13.8617	13.7943	14.8498	12.9017	13.803	16.2558	16.7746	14.6058			3.61249	7.03558	2.79227	4.38292	4.45581
	Cer 30:4	0.107361	0.106129	0.130062	0.102344	0.108159	0.118272	0.15099	0.117617			0.00374598	0.0431884	0.00706147	0.0167517	0.0176869
	Cer 32:6	1.16925	1.1838	1.47878	1.36959	1.23722	1.26016	1.35898	1.29397			0.202561	0.308109	0.0812222	0.158131	0.187506
	Cer 32:5	2.6198	2.79405	3.02482	2.47196	2.90166	3.4495	3.43548	2.95675			0.535057	1.35997	0.347299	0.659492	0.725455
	Cer 32:4	0	0	0	0	0	0	0.00119728	0.000171039			0	0	0	0	0

## Sheet: Figure 4b
		WT1	WT2	WT3	WT4	WT5	WT6	mean
	Elovl2	0.936856	0.754736	1.08794	1.06208	1.03773	1.12065	1		0.00139343
	Elovl4	1.45001	1.43561	1.26842	0.952769	0.497378	0.395814	1		0.0146549
	Elovl5	0.935694	0.601017	0.880653	1.1449	1.19073	1.24701	1
	Fads1	1.415	0.776709	1.25563	1.19097	0.636287	0.725402	1
	Fads2	1.17597	1.01834	1.02454	1.23181	0.682602	0.866738	1
	Scd1	0.820339	0.920372	0.825993	0.802249	1.23024	1.40081	1
	CerS3	1.07187	0.761551	1.02092	0.922424	1.12566	1.09757	1
		KO1	KO2	KO3	KO4	KO5	KO6	mean
	Elovl2	0.38828	0.481959	0.370218	0.454819	0.746598	0.881425	0.553883
	Elovl4	1.02972	0.971918	0.62548	0.948598	0.724772	1.33763	0.939687
	Elovl5	0.796278	0.943469	0.722545	0.869185	1.66718	2.00787	1.16775
	Fads1	0.765216	0.953691	1.10563	1.00097	1.41378	1.52902	1.12805
	Fads2	0.959693	0.930232	0.77741	0.938193	1.00834	1.25229	0.977691
	Scd1	0.779564	0.87244	0.954383	0.767166	1.06745	1.02721	0.91137
	CerS3	0.477972	0.572169	0.536875	0.475171	0.976638	0.970992	0.668303

## Sheet: Figure 4d
		TEX14	CERS3	ELOLV2
	KO1	1.19319	0.313363	0.0301267
	KO2	0.973747	0.252395	0.0587047
	KO3	0.690263	0.390421	0.00988454
	Mean	0.952401	0.318726	0.0329053

[truncated: 10 more sheets: Figure 5c, Figure 5e, Figure 6a, Figure 6f, Figure S4, Figure S5, Figure S6a, Figure S6b, Figure S7a, Figure S7b]
